# Supplementary material for: Association of Circulating Tumor Cells with Inflammatory and Biomarkers in the Blood of Patients with Metastatic Castration-Resistant Prostate Cancer
Source: Life (Basel). 2021 Jul 6;11(7):664. doi: 10.3390/life11070664 (PMC8307979; doi:10.3390/life11070664)
Supplement: Supplementary file 1 [file life-11-00664-s001.zip]

Archive with 1 entries (1 files):
- life-1254055-supplementary.pdf
